# Supplementary material for: Expression of Nutritional Traits in Vegetable Cowpea Grown under Various South African Agro-Ecological Conditions
Source: Plants (Basel). 2022 May 27;11(11):1422. doi: 10.3390/plants11111422 (PMC9182706; doi:10.3390/plants11111422)
Supplement: Supplementary file 1 [file plants-11-01422-s001.zip]

Archive with 1 entries (1 files):
- plants-1674761-supplementary.pdf
